# Supplementary material for: Human and Viral microRNA Expression in Acute and Chronic HIV Infections
Source: Viruses. 2024 Mar 23;16(4):496. doi: 10.3390/v16040496 (PMC11054094; doi:10.3390/v16040496)
Supplement: Supplementary file 1 [file viruses-16-00496-s001.zip]

Archive with 1 entries (1 files):
- viruses-2916452-supplementary.pdf
